# Supplementary material for: First Report of Microcystis Strains Producing MC-FR and -WR Toxins in Japan
Source: Toxins (Basel). 2019 Sep 9;11(9):521. doi: 10.3390/toxins11090521 (PMC6784158; doi:10.3390/toxins11090521)
Supplement: Supplementary file 1 [file toxins-11-00521-s001.zip]

Archive with 3 entries (2 files):
- toxins-582041 supplementary/
- toxins-582041 supplementary/toxins-582041 supplementaryS1S2.pdf
- toxins-582041 supplementary/toxins-582041 supplementaryS3.pdf
